# Supplementary material for: Nutritional Adequacy of Animal-Based and Plant-Based Asian Diets for Chronic Kidney Disease Patients: A Modeling Study
Source: Nutrients. 2021 Sep 24;13(10):3341. doi: 10.3390/nu13103341 (PMC8541170; doi:10.3390/nu13103341)
Supplement: Supplementary file 1 [file nutrients-13-03341-s001.zip]

Archive with 1 entries (1 files):
- nutrients-1382245-supplementary.pdf
